# Supplementary material for: Plasma Levels of sRAGE, Loss of Aeration and Weaning Failure in ICU Patients: A Prospective Observational Multicenter Study
Source: PLoS One. 2013 May 27;8(5):e64083. doi: 10.1371/journal.pone.0064083 (PMC3664630; doi:10.1371/journal.pone.0064083)
Supplement: Protocol S1 — Trial Protocol (english and french versions, protocol amendment, ethics committee approval). (ZIP) [file pone.0064083.s002.zip]

Archive with 13 entries (10 files):
- Study protocol sRAGE_weaning-PLoS/
- Study protocol sRAGE_weaning-PLoS/.DS_Store
- __MACOSX/
- __MACOSX/Study protocol sRAGE_weaning-PLoS/
- __MACOSX/Study protocol sRAGE_weaning-PLoS/._.DS_Store
- Study protocol sRAGE_weaning-PLoS/Lettre_cpp_Pulco-sRAGE.jpg
- __MACOSX/Study protocol sRAGE_weaning-PLoS/._Lettre_cpp_Pulco-sRAGE.jpg
- Study protocol sRAGE_weaning-PLoS/Protocol Pulco ENG.pdf
- __MACOSX/Study protocol sRAGE_weaning-PLoS/._Protocol Pulco ENG.pdf
- Study protocol sRAGE_weaning-PLoS/Protocole_RBHP_2009_PERBET_Pulco_V2_de_2010_01_26.pdf
- __MACOSX/Study protocol sRAGE_weaning-PLoS/._Protocole_RBHP_2009_PERBET_Pulco_V2_de_2010_01_26.pdf
- Study protocol sRAGE_weaning-PLoS/Pulco-sRAGE_weaning amendment ENG.pdf
- __MACOSX/Study protocol sRAGE_weaning-PLoS/._Pulco-sRAGE_weaning amendment ENG.pdf
